# Supplementary material for: Reactive Oxygen Species Cause Exercise-Induced Angina in a Myocardial Ischaemia-Reperfusion Injury Model
Source: Int J Mol Sci. 2022 Mar 4;23(5):2820. doi: 10.3390/ijms23052820 (PMC8910887; doi:10.3390/ijms23052820)
Supplement: Supplementary file 1 [file ijms-23-02820-s001.zip]

Archive with 1 entries (1 files):
- ijms-1610629-supplementary.pdf
